# Supplementary material for: Incorporation of feeding functional group information informs explanatory patterns of long-term population changes in fish assemblages
Source: PeerJ. 2021 Mar 29;9:e11032. doi: 10.7717/peerj.11032 (PMC8015786; doi:10.7717/peerj.11032)
Supplement: Supplemental Information 2 — Number of fish sampled by site, month, and location. [file peerj-09-11032-s002.csv]

Year	SITE	PERIOD	MONTH	TRAWLNO	YEP	SPS	ALE	JOD	RAS	TRP	ROG	BLO	LOS	WHS
1984	K	EAUG	AUG	POOLED	1090	113	0	1	0	0	0	1	0	0
1984	K	EJUL	JUL	POOLED	2848	93	42	2	0	2	0	0	1	1
1984	K	EJUN	JUN	POOLED	469	179	34	4	0	53	0	422	0	1
1984	K	LAUG	AUG	POOLED	2	24	0	2	0	2	0	0	0	1
1984	K	LJUL	JUL	POOLED	157	5	0	0	0	0	0	0	0	0
1984	K	LJUN	JUN	POOLED	1005	337	18	1	0	0	0	0	1	0
1984	M	EAUG	AUG	POOLED	2969	21	0	0	0	0	0	0	0	0
1984	M	EJUL	JUL	POOLED	2078	93	18	0	0	0	0	0	0	0
1984	M	EJUN	JUN	POOLED	623	132	56	8	0	18	0	18	0	0
1984	M	LAUG	AUG	POOLED	56.2	115	2	0	0	13	0	0	0	0
1984	M	LJUL	JUL	POOLED	125	19	1	0	0	0	0	0	0	0
1984	M	LJUN	JUN	POOLED	1086	218	22	2	0	0	0	6	0	3
1985	K	EAUG	AUG	POOLED	3462	139	0	0	0	5	0	0	0	0
1985	K	EJUL	JUL	POOLED	4002	41	7	0	0	1	0	0	0	0
1985	K	EJUN	JUN	POOLED	1604	180	36	1	0	0	0	88	0	0
1985	K	LAUG	AUG	POOLED	3205	184	0	1	0	0	0	2	0	2
1985	K	LJUL	JUL	POOLED	178.4	314	2	1	0	54	0	14	0	0
1985	K	LJUN	JUN	POOLED	1500	128	36	0	0	3	0	39	0	0
1985	M	EAUG	AUG	POOLED	1588	49	0	0	0	0	0	0	0	0
1985	M	EJUL	JUL	POOLED	1643	66	14	0	0	0	0	0	0	0
1985	M	EJUN	JUN	POOLED	352	174	63	9	0	0	0	277	0	0
1985	M	LAUG	AUG	POOLED	677	33	0	0	0	0	0	1	0	0
1985	M	LJUL	JUL	POOLED	369	64	6	2	0	16	0	57	0	0
1985	M	LJUN	JUN	POOLED	941	83	28	0	0	0	0	10	0	0
1986	K	EAUG	AUG	POOLED	3083	59	0	0	0	0	0	0	0	3
1986	K	EJUL	JUL	POOLED	2783	98	7	0	0	9	0	0	1	0
1986	K	EJUN	JUN	POOLED	1964	424	22	0	0	19	0	450	0	0
1986	K	LAUG	AUG	POOLED	2803	47	1	0	0	0	0	0	0	1
1986	K	LJUL	JUL	POOLED	2762	124	5	0	0	5	0	0	4	0
1986	K	LJUN	JUN	POOLED	2053	124	28	0	0	41	0	1611	0	0
1986	M	EAUG	AUG	POOLED	2636	31	0	0	0	0	0	0	0	0
1986	M	EJUL	JUL	POOLED	3216	32	3	0	0	0	0	0	0	0
1986	M	EJUN	JUN	POOLED	483	73	41	0	0	2	0	810	0	0
1986	M	LAUG	AUG	POOLED	3339	49	2	0	0	0	0	0	0	0
1986	M	LJUL	JUL	POOLED	471.4	44	11	0	0	0	0	0	0	0
1986	M	LJUN	JUN	POOLED	459	382	33	0	0	3	0	558	0	0
1987	K	EAUG	AUG	POOLED	1351	200	42	4	0	4	0	0	0	1
1987	K	EJUL	JUL	POOLED	911	14	29	0	0	0	0	0	0	0
1987	K	EJUN	JUN	POOLED	641	60	121	0	0	10	0	127	1	0
1987	K	LAUG	AUG	POOLED	2369	71	8	1	0	0	0	1	1	0
1987	K	LJUL	JUL	POOLED	2450	358	106	0	0	6	0	0	17	3
1987	K	LJUN	JUN	POOLED	813	53	111	0	0	6	0	40	1	0
1987	M	EAUG	AUG	POOLED	2089	8	21	0	0	0	0	1	1	0
1987	M	EJUL	JUL	POOLED	3882	42	34	0	0	0	0	0	3	0
1987	M	EJUN	JUN	POOLED	1019	6	218	0	0	13	0	2840	0	0
1987	M	LAUG	AUG	POOLED	1440	27	39	0	0	0	0	0	0	0
1987	M	LJUL	JUL	POOLED	2152	109	36	0	0	0	0	0	1	0
1987	M	LJUN	JUN	POOLED	516	38	46	1	0	11	0	23	0	0
1988	K	EAUG	AUG	POOLED	4636	195	17	0	0	0	0	0	0	2
1988	K	EJUL	JUL	POOLED	2471	92	21	1	0	0	0	0	0	0
1988	K	EJUN	JUN	POOLED	1	0	36	0	0	0	0	1	0	0
1988	K	LAUG	AUG	POOLED	537	35	2	0	0	5	0	0	0	0
1988	K	LJUL	JUL	POOLED	6269	254	9	1	0	1	0	0	0	0
1988	M	EAUG	AUG	POOLED	471	1	0	0	0	0	0	0	0	0
1988	M	EJUL	JUL	POOLED	578	117	11	0	0	0	0	0	0	0
1988	M	EJUN	JUN	POOLED	468	67	17	0	0	0	0	289	0	0
1988	M	LAUG	AUG	POOLED	5405	325	2	0	0	0	0	0	0	0
1988	M	LJUL	JUL	POOLED	1208	141	1	0	0	2	0	0	0	0
1989	G	EAUG	AUG	POOLED	528	379	22	8	0	0	0	1	0	0
1989	G	EJUL	JUL	POOLED	2312	19	17	0	0	0	0	0	0	0
1989	G	LAUG	AUG	POOLED	390	466	16	0	0	0	0	17	0	0
1989	G	LJUL	JUL	POOLED	514	129	11	7	28	0	0	0	0	0
1989	G	LJUN	JUN	POOLED	426	0	7	0	0	0	0	0	0	0
1989	K	EAUG	AUG	POOLED	846	407	16	7	0	7	0	6	0	8
1989	K	EJUL	JUL	POOLED	1552	362	148	1	0	0	0	0	0	0
1989	K	EJUN	JUN	POOLED	3846	313	58	9	0	18	0	1977	0	0
1989	K	LAUG	AUG	POOLED	3302	447	3	1	7	0	0	2	0	3
1989	K	LJUL	JUL	POOLED	138	132	49	6	0	0	0	0	1	3
1989	K	LJUN	JUN	POOLED	1275	176	81	1	0	3	0	28	0	0
1989	M	EAUG	AUG	POOLED	957.6	92	7	0	0	0	0	0	0	2
1989	M	EJUL	JUL	POOLED	488.7	126	55	2	0	0	0	0	0	0
1989	M	EJUN	JUN	POOLED	4121	16	95	0	0	1	0	5497	1	0
1989	M	LAUG	AUG	POOLED	2513	67	4	1	6	0	0	3	0	0
1989	M	LJUL	JUL	POOLED	378.2	730	5	1	14	0	0	0	0	0
1989	M	LJUN	JUN	POOLED	692	119	101	2	0	0	0	8	0	0
1990	G	EAUG	AUG	POOLED	73	196	34	1	0	0	0	0	0	0
1990	G	EJUL	JUL	POOLED	1727	215	13	0	0	0	0	0	0	1
1990	G	EJUN	JUN	POOLED	75	233	64	7	0	0	0	9	0	0
1990	G	LAUG	AUG	POOLED	25	185	5	2	0	0	0	27	0	0
1990	G	LJUL	JUL	POOLED	73	215	113	0	0	0	0	0	0	0
1990	G	LJUN	JUN	POOLED	552	318	7	4	0	0	0	3	0	0
1990	K	EAUG	AUG	POOLED	68	174	48	2	114	1	0	1	0	5
1990	K	EJUL	JUL	POOLED	1515	40	23	0	0	0	0	0	1	0
1990	K	EJUN	JUN	POOLED	3036	394	96	2	0	1	0	66	3	0
1990	K	LAUG	AUG	POOLED	212	134	15	4	0	0	0	13	1	5
1990	K	LJUL	JUL	POOLED	821	137	6	1	0	1	0	0	4	1
1990	K	LJUN	JUN	POOLED	1402	146	182	0	0	0	0	1	0	0
1990	M	EAUG	AUG	POOLED	90	156	16	4	18	0	0	0	2	0
1990	M	EJUL	JUL	POOLED	1968	327	15	0	0	1	0	0	0	0
1990	M	EJUN	JUN	POOLED	2580	169	40	10	0	6	0	75	0	0
1990	M	LAUG	AUG	POOLED	330	304	20	1	0	1	0	17	0	0
1990	M	LJUL	JUL	POOLED	906	378	8	1	0	0	0	0	0	0
1990	M	LJUN	JUN	POOLED	1030	243	28	0	0	0	0	5	2	0
1991	G	EAUG	AUG	POOLED	22	94	16	6	3	0	0	0	0	2
1991	G	EJUL	JUL	POOLED	1763	476	5	5	0	1	0	0	0	0
1991	G	EJUN	JUN	POOLED	353	317	10	2	0	0	0	1	0	0
1991	G	LAUG	AUG	POOLED	38	92	33	13	0	0	0	0	0	3
1991	G	LJUL	JUL	POOLED	267	375	27	9	43	0	0	0	1	0
1991	G	LJUN	JUN	POOLED	642	173	15	0	0	0	0	0	0	0
1991	K	EAUG	AUG	POOLED	30	377	107	9	25	0	0	2	3	1
1991	K	EJUL	JUL	POOLED	656	132	29	2	0	0	0	1	1	1
1991	K	EJUN	JUN	POOLED	345	131	42	3	0	0	0	57	3	0
1991	K	LAUG	AUG	POOLED	26	121	1	1	0	0	0	2	0	0
1991	K	LJUL	JUL	POOLED	433	268	60	16	314	0	0	0	3	0
1991	K	LJUN	JUN	POOLED	1049	227	96	0	0	0	0	2	3	0
1991	M	EAUG	AUG	POOLED	313	208	3	1	8	0	0	0	1	0
1991	M	EJUL	JUL	POOLED	1514	46	112	0	0	0	0	0	0	0
1991	M	EJUN	JUN	POOLED	264	340	44	19	0	2	0	1341	0	0
1991	M	LAUG	AUG	POOLED	84	57	4	1	0	0	0	5	2	0
1991	M	LJUL	JUL	POOLED	512	117	6	4	56	0	0	0	1	0
1991	M	LJUN	JUN	POOLED	514	178	76	0	0	0	0	0	0	0
1992	G	EAUG	AUG	POOLED	46	682	23	7	21	0	0	0	0	1
1992	G	EJUL	JUL	POOLED	48	279	32	3	0	0	0	0	0	0
1992	G	EJUN	JUN	POOLED	127	257	22	4	0	0	0	3	0	0
1992	G	LAUG	AUG	POOLED	6	1110	2	9	351	0	0	0	0	0
1992	G	LJUL	JUL	POOLED	114	424	12	0	0	0	0	0	0	0
1992	G	LJUN	JUN	POOLED	123	331	89	0	0	0	0	8	0	0
1992	K	EAUG	AUG	POOLED	539	296	11	6	64	0	0	0	2	3
1992	K	EJUL	JUL	POOLED	826	257	191	0	0	0	0	2	1	0
1992	K	EJUN	JUN	POOLED	250	1457	127	0	0	0	0	12	2	0
1992	K	LAUG	AUG	POOLED	14	147	13	9	170	0	0	0	0	0
1992	K	LJUL	JUL	POOLED	102	248	118	1	0	0	0	0	2	0
1992	K	LJUN	JUN	POOLED	440	504	48	1	0	0	0	35	0	0
1992	M	EAUG	AUG	POOLED	1180	181	11	2	27	0	0	0	6	2
1992	M	EJUL	JUL	POOLED	526	1076	92	5	0	0	0	0	0	0
1992	M	EJUN	JUN	POOLED	200	2857	55	7	0	0	0	55	1	0
1992	M	LAUG	AUG	POOLED	95	350	7	1	400	0	0	1	0	1
1992	M	LJUL	JUL	POOLED	375	290	49	0	0	0	0	0	0	0
1992	M	LJUN	JUN	POOLED	77	1137	382	4	0	1	0	59	5	1
1993	G	EAUG	AUG	POOLED	90	715	9	4	0	0	0	0	0	0
1993	G	EJUL	JUL	POOLED	17	506	17	5	0	0	0	0	0	0
1993	G	EJUN	JUN	POOLED	18	449	94	48	0	1	0	0	0	0
1993	G	LAUG	AUG	POOLED	30	1093	6	2	0	1	0	0	1	0
1993	G	LJUL	JUL	POOLED	783	1440	183	1	0	0	0	0	1	0
1993	G	LJUN	JUN	POOLED	65	825	38	4	0	0	0	0	0	0
1993	K	EAUG	AUG	POOLED	16.3	130	8	10	0	0	0	0	0	0
1993	K	EJUL	JUL	POOLED	467	218	159	7	0	0	0	0	2	0
1993	K	EJUN	JUN	POOLED	10	455	42	41	0	1	0	0	0	0
1993	K	LAUG	AUG	POOLED	138	173	1	21	0	0	0	0	1	1
1993	K	LJUL	JUL	POOLED	680	306	101	14	0	4	0	1	10	1
1993	K	LJUN	JUN	POOLED	232	417	300	20	0	0	0	0	4	0
1993	M	EAUG	AUG	POOLED	132	691	68	5	9397	1	0	0	12	0
1993	M	EJUL	JUL	POOLED	1147	745	272	4	0	1	0	0	1	1
1993	M	EJUN	JUN	POOLED	10	302	46	103	0	1	0	1	1	0
1993	M	LAUG	AUG	POOLED	202	268	0	0	175	1	0	0	1	0
1993	M	LJUL	JUL	POOLED	2118	1187	387	1	0	0	0	0	0	0
1993	M	LJUN	JUN	POOLED	651	454	104	2	0	1	0	0	0	0
1994	G	EAUG	AUG	POOLED	617	2040	57	24	2	6	0	0	0	1
1994	G	EJUL	JUL	POOLED	4	69	36	1	0	0	0	0	0	0
1994	G	EJUN	JUN	POOLED	18	371	136	25	0	4	0	2	0	0
1994	G	LAUG	AUG	POOLED	1	239	1	9	17	6	0	0	0	10
1994	G	LJUL	JUL	POOLED	56	779	4	2	0	1	0	0	0	0
1994	G	LJUN	JUN	POOLED	33	331	8	7	0	0	0	0	0	0
1994	K	EAUG	AUG	POOLED	16	967	2	2	86	34	0	0	0	0
1994	K	EJUL	JUL	POOLED	391	1530	85	36	0	0	0	0	12	3
1994	K	EJUN	JUN	POOLED	17	2069	15	51	0	0	0	0	0	0
1994	K	LAUG	AUG	POOLED	37	472	4	2	50	1	0	0	2	0
1994	K	LJUL	JUL	POOLED	345	1376	18	18	0	8	0	0	3	1
1994	K	LJUN	JUN	POOLED	187	390	71	6	0	0	0	0	0	0
1994	M	EAUG	AUG	POOLED	564	1868	8	1	8	7	0	0	2	0
1994	M	EJUL	JUL	POOLED	552	1573	15	0	0	1	0	0	2	0
1994	M	EJUN	JUN	POOLED	0	3448	7	8	0	2	0	0	0	0
1994	M	LAUG	AUG	POOLED	10	792	0	0	34	0	0	0	1	0
1994	M	LJUL	JUL	POOLED	133	532	1	1	13	9	0	0	0	0
1994	M	LJUN	JUN	POOLED	116	2838	166	12	0	1	0	0	4	0
1995	G	EAUG	AUG	POOLED	2	592	7	7	20	1	0	0	0	0
1995	G	EJUL	JUL	POOLED	9	746	7	27	0	1	0	0	0	0
1995	G	EJUN	JUN	POOLED	0	25	15	0	0	0	0	0	0	0
1995	G	LAUG	AUG	POOLED	23	2831	24	0	6	3	0	1	0	0
1995	G	LJUL	JUL	POOLED	21	1366	4	1	0	0	0	0	0	0
1995	G	LJUN	JUN	POOLED	1	203	10	9	0	0	0	0	0	0
1995	K	EAUG	AUG	POOLED	63	1700	3	0	52	7	0	0	1	7
1995	K	EJUL	JUL	POOLED	259	1690	31	7	0	1	0	0	3	2
1995	K	EJUN	JUN	POOLED	0	60	23	2	0	0	0	0	0	0
1995	K	LAUG	AUG	POOLED	101	589	2	2	0	2	0	0	2	6
1995	K	LJUL	JUL	POOLED	63	1012	11	6	0	0	0	0	8	4
1995	K	LJUN	JUN	POOLED	43	960	51	36	0	6	0	0	3	1
1995	M	EAUG	AUG	POOLED	18	122	5	2	41	18	0	2	0	0
1995	M	EJUL	JUL	POOLED	10	1485	34	2	0	10	0	1	0	0
1995	M	EJUN	JUN	POOLED	4	852	3	44	0	0	0	0	0	0
1995	M	LAUG	AUG	POOLED	41	3930	4	0	1	7	0	0	2	1
1995	M	LJUL	JUL	POOLED	32	2476	2	1	0	0	0	0	0	0
1995	M	LJUN	JUN	POOLED	21	3369	13	11	0	8	0	0	1	0
1996	G	EAUG	AUG	POOLED	51	1632	41	1	0	117	0	0	0	0
1996	G	EJUL	JUL	POOLED	60	1994	61	1	0	12	0	0	1	0
1996	G	EJUN	JUN	POOLED	6	531	49	41	0	5	0	3	0	0
1996	G	LAUG	AUG	POOLED	2	1283	10	0	1	30	0	0	0	0
1996	G	LJUL	JUL	POOLED	43	3342	68	14	0	36	0	1	1	2
1996	G	LJUN	JUN	POOLED	112	3254	251	114	0	65	0	0	1	3
1996	K	EAUG	AUG	POOLED	92	2332	47	8	2	209	0	0	0	0
1996	K	EJUL	JUL	POOLED	126	3090	154	33	0	57	0	0	2	0
1996	K	EJUN	JUN	POOLED	31	1132	265	52	0	10	0	1	0	0
1996	K	LAUG	AUG	POOLED	509	1670	17	0	0	254	0	0	0	0
1996	K	LJUL	JUL	POOLED	135	3023	40	9	0	47	0	0	0	0
1996	K	LJUN	JUN	POOLED	47	3943	258	75	0	30	0	4	1	0
1996	M	EAUG	AUG	POOLED	94	1804	16	1	0	25	0	0	0	0
1996	M	EJUL	JUL	POOLED	256	4270	117	0	0	34	0	0	6	1
1996	M	EJUN	JUN	POOLED	4	2060	441	35	0	16	0	0	0	0
1996	M	LAUG	AUG	POOLED	76	1593	53	0	3	26	0	0	0	0
1996	M	LJUL	JUL	POOLED	69	1560	109	16	0	79	0	1	6	0
1996	M	LJUN	JUN	POOLED	45	2261	356	10	0	33	0	0	0	0
1997	G	EAUG	AUG	POOLED	116	354	4	2	2	35	0	0	1	0
1997	G	EJUL	JUL	POOLED	22	936	17	3	0	3	0	0	0	0
1997	G	EJUN	JUN	POOLED	6	642	32	25	0	10	0	0	0	0
1997	G	LAUG	AUG	POOLED	32	1844	42	3	0	91	0	0	0	1
1997	G	LJUL	JUL	POOLED	8	532	145	6	0	30	0	0	1	1
1997	G	LJUN	JUN	POOLED	27	1410	22	1	0	6	0	0	0	0
1997	K	EAUG	AUG	POOLED	0	751	11	2	3	0	0	0	2	0
1997	K	EJUL	JUL	POOLED	161	1506	14	0	0	0	0	0	0	0
1997	K	EJUN	JUN	POOLED	2	296	57	31	0	4	0	0	0	0
1997	K	LAUG	AUG	POOLED	11	302	16	0	3	0	0	0	1	0
1997	K	LJUL	JUL	POOLED	125	1176	57	1	0	20	0	0	9	0
1997	K	LJUN	JUN	POOLED	70	1652	30	1	0	0	0	0	0	0
1997	M	EAUG	AUG	POOLED	3	495	8	4	3	1	0	0	2	0
1997	M	EJUL	JUL	POOLED	58	758	136	0	0	0	0	0	1	0
1997	M	EJUN	JUN	POOLED	1	430	47	24	0	0	0	0	0	0
1997	M	LAUG	AUG	POOLED	193	1350	3	0	0	18	0	0	1	3
1997	M	LJUL	JUL	POOLED	117	663	126	0	0	6	0	0	1	0
1997	M	LJUN	JUN	POOLED	38	1061	145	6	0	3	0	0	0	0
1998	G	EAUG	AUG	POOLED	26	294	1	0	0	194	3	4	0	0
1998	G	EJUL	JUL	POOLED	193	256	59	0	1	18	0	0	0	0
1998	G	EJUN	JUN	POOLED	247	768	28	3	0	38	0	0	0	0
1998	G	LAUG	AUG	POOLED	18	976	2	7	0	26	2	0	0	5
1998	G	LJUL	JUL	POOLED	39	512	1	0	0	17	0	0	0	0
1998	G	LJUN	JUN	POOLED	6	304	1	2	0	1	1	0	0	0
1998	K	EAUG	AUG	POOLED	78	461	3	1	0	94	0	0	0	0
1998	K	EJUL	JUL	POOLED	11	700	102	4	4	1	0	0	0	2
1998	K	EJUN	JUN	POOLED	195	2494	54	5	0	80	0	2	1	0
1998	K	LAUG	AUG	POOLED	18	296	7	22	0	220	0	0	2	1
1998	K	LJUL	JUL	POOLED	36	902	16	4	1	2	0	1	0	1
1998	K	LJUN	JUN	POOLED	321	1817	45	6	0	1	0	0	2	0
1998	M	EAUG	AUG	POOLED	290	564	1	0	0	147	0	0	0	1
1998	M	EJUL	JUL	POOLED	220	973	44	0	0	2	0	0	0	1
1998	M	EJUN	JUN	POOLED	15	2253	17	9	0	18	1	37	0	0
1998	M	LAUG	AUG	POOLED	212	1048	0	1	0	8	0	1	1	1
1998	M	LJUL	JUL	POOLED	25	235	0	4	0	3	0	0	0	0
1998	M	LJUN	JUN	POOLED	132	1045	58	0	0	83	0	0	1	0
1999	G	EAUG	AUG	POOLED	32	202	151	0	0	2	0	0	0	0
1999	G	EJUL	JUL	POOLED	274	819	10	0	0	113	3	0	0	1
1999	G	EJUN	JUN	POOLED	126	1918	31	1	0	18	2	0	0	0
1999	G	LAUG	AUG	POOLED	93	366	64	0	0	27	5	0	0	0
1999	G	LJUL	JUL	POOLED	327	1604	16	0	0	39	0	0	0	0
1999	G	LJUN	JUN	POOLED	102	880	7	0	0	14	2	0	0	1
1999	K	EAUG	AUG	POOLED	28	228	121	0	0	0	115	0	0	0
1999	K	EJUL	JUL	POOLED	351	1131	94	0	0	4	83	0	1	0
1999	K	EJUN	JUN	POOLED	340	474	83	6	0	10	153	0	0	0
1999	K	LAUG	AUG	POOLED	34	639	39	8	0	71	35	0	0	0
1999	K	LJUL	JUL	POOLED	278	1355	90	0	0	73	69	0	0	0
1999	K	LJUN	JUN	POOLED	227	1497	104	4	0	157	50	0	0	0
1999	M	EAUG	AUG	POOLED	22	233	109	1	0	0	0	0	0	0
1999	M	EJUL	JUL	POOLED	709	1164	72	0	0	13	4	0	0	0
1999	M	EJUN	JUN	POOLED	747	1856	256	7	0	258	1	1	1	0
1999	M	LAUG	AUG	POOLED	72	358	114	4	0	24	6	0	0	0
1999	M	LJUL	JUL	POOLED	6	42	7	0	0	0	0	0	0	0
1999	M	LJUN	JUN	POOLED	195	248	76	3	0	13	6	5	1	0
2000	G	EAUG	AUG	POOLED	4	543	21	0	0	1	3	0	0	0
2000	G	EJUL	JUL	POOLED	87	391	113	0	0	0	2	0	0	0
2000	G	EJUN	JUN	POOLED	43	275	292	0	0	25	11	0	0	0
2000	G	LAUG	AUG	POOLED	197	226	126	0	1	0	0	0	0	1
2000	G	LJUL	JUL	POOLED	5	165	375	0	0	2	4	0	4	1
2000	G	LJUN	JUN	POOLED	104	403	139	0	0	2	12	0	0	0
2000	K	EAUG	AUG	POOLED	2	355	114	0	0	3	285	0	0	0
2000	K	EJUL	JUL	POOLED	180	690	733	0	0	0	85	0	5	1
2000	K	EJUN	JUN	POOLED	55	408	141	0	0	6	314	0	0	0
2000	K	LAUG	AUG	POOLED	83	860	128	1	6	18	121	0	0	0
2000	K	LJUL	JUL	POOLED	18	577	252	0	0	2	320	0	0	0
2000	K	LJUN	JUN	POOLED	17	624	272	0	0	0	335	0	0	0
2000	M	EAUG	AUG	POOLED	8	1399	34	0	0	2	11	0	1	0
2000	M	EJUL	JUL	POOLED	109	1732	544	0	0	0	19	0	1	0
2000	M	EJUN	JUN	POOLED	14	2455	170	1	0	5	98	0	1	0
2000	M	LAUG	AUG	POOLED	4	88	130	0	5	1	3	0	0	0
2000	M	LJUL	JUL	POOLED	4	187	239	0	0	1	3	0	0	0
2000	M	LJUN	JUN	POOLED	116	1233	48	0	0	0	39	0	0	0
2001	G	EAUG	AUG	POOLED	83	217	166	0	0	3	2	0	4	0
2001	G	EJUL	JUL	POOLED	15	167	831	0	0	0	1	0	0	0
2001	G	EJUN	JUN	POOLED	9	491	170	0	0	3	45	0	0	0
2001	G	LAUG	AUG	POOLED	2	52	126	0	0	1	0	0	0	0
2001	G	LJUL	JUL	POOLED	84	92	274	0	1	2	0	0	0	0
2001	G	LJUN	JUN	POOLED	135	377	197	0	0	5	5	0	0	0
2001	K	EAUG	AUG	POOLED	28	294	207	0	0	1	817	0	2	1
2001	K	EJUL	JUL	POOLED	152	90	477	0	0	0	238	0	0	0
2001	K	EJUN	JUN	POOLED	56	1069	86	1	0	12	228	0	0	0
2001	K	LAUG	AUG	POOLED	0	54	114	0	0	14	309	0	1	1
2001	K	LJUL	JUL	POOLED	152	263	243	0	0	0	345	0	0	0
2001	K	LJUN	JUN	POOLED	147	292	67	0	0	1	204	0	0	0
2001	M	EAUG	AUG	POOLED	200	273	35	0	0	1	2	0	2	1
2001	M	EJUL	JUL	POOLED	712	219	370	0	0	0	17	0	0	0
2001	M	EJUN	JUN	POOLED	13	604	321	0	0	5	21	0	0	0
2001	M	LAUG	AUG	POOLED	28	167	65	0	2	6	0	0	0	3
2001	M	LJUL	JUL	POOLED	445	724	139	0	0	2	29	0	0	0
2001	M	LJUN	JUN	POOLED	151	129	263	0	0	0	2	0	0	0
2002	G	EAUG	AUG	POOLED	26	436	9	0	0	0	0	0	0	0
2002	G	EJUL	JUL	POOLED	53	240	167	0	0	1	2	0	0	0
2002	G	EJUN	JUN	POOLED	11	344	17	0	0	1	26	0	3	0
2002	G	LAUG	AUG	POOLED	6	182	4	0	0	1	0	0	0	0
2002	G	LJUL	JUL	POOLED	435	354	111	0	0	4	0	0	0	0
2002	G	LJUN	JUN	POOLED	105	460	56	0	0	0	21	0	3	0
2002	K	EAUG	AUG	POOLED	14	289	48	0	0	4	16	0	0	0
2002	K	EJUL	JUL	POOLED	126	221	471	0	0	0	471	0	10	0
2002	K	EJUN	JUN	POOLED	71	460	147	0	0	0	210	0	8	1
2002	K	LAUG	AUG	POOLED	34	82	11	0	0	0	264	0	1	0
2002	K	LJUL	JUL	POOLED	51	100	552	0	0	0	662	0	0	1
2002	K	LJUN	JUN	POOLED	62	447	549	0	0	1	107	0	6	0
2002	M	EAUG	AUG	POOLED	226	298	206	0	0	1	1	0	0	0
2002	M	EJUL	JUL	POOLED	238	294	664	0	0	4	23	0	4	1
2002	M	EJUN	JUN	POOLED	80	2394	326	0	0	1	125	0	3	0
2002	M	LAUG	AUG	POOLED	157	262	76	0	0	54	1	0	3	0
2002	M	LJUL	JUL	POOLED	43	239	93	0	0	1	5	0	1	0
2002	M	LJUN	JUN	POOLED	142	788	252	0	0	3	63	0	2	0
2003	G	EAUG	AUG	POOLED	906	294	84	0	0	1	0	0	4	16
2003	G	EJUL	JUL	POOLED	41	280	56	0	0	7	11	0	0	0
2003	G	EJUN	JUN	POOLED	15	435	395	0	0	9	27	0	4	0
2003	G	LAUG	AUG	POOLED	38	369	13	0	10	0	0	0	0	4
2003	G	LJUL	JUL	POOLED	128	369	102	0	0	5	4	0	1	9
2003	G	LJUN	JUN	POOLED	529	486	54	0	0	0	16	0	0	0
2003	K	EAUG	AUG	POOLED	41	723	150	0	0	2	55	0	0	0
2003	K	EJUL	JUL	POOLED	344	936	428	0	0	1	285	0	11	1
2003	K	EJUN	JUN	POOLED	24	645	452	0	0	2	16	0	3	0
2003	K	LAUG	AUG	POOLED	29	310	121	0	2	0	466	0	0	0
2003	K	LJUL	JUL	POOLED	30	735	752	0	0	2	221	0	2	2
2003	K	LJUN	JUN	POOLED	257	751	181	0	0	2	356	0	5	0
2003	M	EAUG	AUG	POOLED	825	447	93	0	0	8	2	0	0	2
2003	M	EJUL	JUL	POOLED	1279	874	204	0	0	4	50	0	0	0
2003	M	EJUN	JUN	POOLED	107	711	662	0	0	4	182	0	6	1
2003	M	LAUG	AUG	POOLED	58	649	25	0	2	0	0	0	1	1
2003	M	LJUL	JUL	POOLED	1299	2294	192	0	0	3	36	0	3	1
2003	M	LJUN	JUN	POOLED	183	950	218	0	0	1	20	0	1	0
2004	G	EAUG	AUG	POOLED	65	256	2	0	0	0	2	0	0	0
2004	G	EJUL	JUL	POOLED	215	122	18	0	0	0	0	0	0	0
2004	G	EJUN	JUN	POOLED	14	353	179	0	0	0	3	0	0	0
2004	G	LAUG	AUG	POOLED	70	202	12	0	197	0	16	0	0	0
2004	G	LJUL	JUL	POOLED	24	130	16	0	1	0	1	0	1	0
2004	G	LJUN	JUN	POOLED	93	175	281	0	0	0	5	0	2	0
2004	K	EAUG	AUG	POOLED	195	57	7	0	0	0	581	2	0	0
2004	K	EJUL	JUL	POOLED	378	484	485	0	0	0	216	0	5	0
2004	K	EJUN	JUN	POOLED	44	154	80	0	0	0	0	1	0	0
2004	K	LAUG	AUG	POOLED	21	113	10	0	18	0	36	1	1	0
2004	K	LJUL	JUL	POOLED	332	146	35	0	0	0	527	0	0	0
2004	K	LJUN	JUN	POOLED	675	326	274	0	0	0	120	0	2	0
2004	M	EAUG	AUG	POOLED	556	146	1	0	0	1	0	0	0	0
2004	M	EJUL	JUL	POOLED	387	925	167	0	0	0	2	0	8	2
2004	M	EJUN	JUN	POOLED	1463	1305	295	0	0	0	0	0	4	2
2004	M	LAUG	AUG	POOLED	172	176	21	0	164	0	0	0	4	0
2004	M	LJUL	JUL	POOLED	38	153	61	0	0	1	1	1	1	0
2004	M	LJUN	JUN	POOLED	464	1240	186	0	0	0	2	0	4	0
2005	G	EAUG	AUG	POOLED	69	120	76	0	0	0	12	0	4	0
2005	G	EJUL	JUL	POOLED	1708	153	15	0	0	0	0	0	0	0
2005	G	EJUN	JUN	POOLED	13	150	130	0	0	0	6	0	0	0
2005	G	LAUG	AUG	POOLED	249	219	5	0	0	0	1	0	1	0
2005	G	LJUL	JUL	POOLED	142	156	30	0	0	0	3	0	1	0
2005	G	LJUN	JUN	POOLED	339	351	97	0	0	0	0	1	2	0
2005	K	EAUG	AUG	POOLED	21	3	8	0	0	0	480	0	0	0
2005	K	EJUL	JUL	POOLED	357	226	40	0	7	0	14	3	5	1
2005	K	EJUN	JUN	POOLED	59	125	73	0	0	0	0	2	0	0
2005	K	LAUG	AUG	POOLED	338	38	72	0	0	0	276	0	0	0
2005	K	LJUL	JUL	POOLED	22	65	54	0	0	0	1285	0	0	0
2005	K	LJUN	JUN	POOLED	152	83	207	0	0	0	252	3	4	1
2005	M	EAUG	AUG	POOLED	234	29	8	0	0	0	3	0	1	0
2005	M	EJUL	JUL	POOLED	740	859	486	0	0	0	5	0	5	0
2005	M	EJUN	JUN	POOLED	46	421	149	0	0	0	10	0	0	0
2005	M	LAUG	AUG	POOLED	1897	192	10	0	0	0	1	1	1	0
2005	M	LJUL	JUL	POOLED	92	110	10	0	0	0	3	0	0	0
2005	M	LJUN	JUN	POOLED	519	262	567	0	0	0	31	0	2	0
2006	G	EAUG	AUG	POOLED	2	7	22	0	0	0	0	0	0	0
2006	G	EJUL	JUL	POOLED	773	328	65	0	0	0	1	0	0	0
2006	G	EJUN	JUN	POOLED	677	212	53	0	11	0	1	0	0	0
2006	G	LAUG	AUG	POOLED	17	49	23	0	0	0	0	0	0	0
2006	G	LJUL	JUL	POOLED	13	16	4	0	0	0	0	0	0	0
2006	G	LJUN	JUN	POOLED	12	28	62	0	0	0	0	0	0	0
2006	K	EAUG	AUG	POOLED	43	132	57	0	2	0	18	0	0	0
2006	K	EJUL	JUL	POOLED	339	43	89	0	0	0	85	0	3	0
2006	K	EJUN	JUN	POOLED	57	64	134	0	0	0	13	0	1	0
2006	K	LAUG	AUG	POOLED	212	131	21	0	1	0	122	0	0	0
2006	K	LJUL	JUL	POOLED	3	12	29	0	0	0	3	0	0	0
2006	K	LJUN	JUN	POOLED	245	45	187	0	0	0	112	0	6	1
2006	M	EAUG	AUG	POOLED	162	79	5	0	14	0	0	0	0	0
2006	M	EJUL	JUL	POOLED	196	198	99	0	0	0	5	0	2	0
2006	M	EJUN	JUN	POOLED	56	45	24	0	0	0	1	0	0	0
2006	M	LAUG	AUG	POOLED	569	281	32	0	0	0	0	0	0	0
2006	M	LJUL	JUL	POOLED	155	64	220	0	0	0	0	0	0	0
2006	M	LJUN	JUN	POOLED	30	20	137	0	0	0	1	0	0	0
2007	G	EAUG	AUG	POOLED	15	166	214	0	0	0	1	0	0	0
2007	G	EJUL	JUL	POOLED	12	12	75	0	0	0	0	0	0	0
2007	G	EJUN	JUN	POOLED	37	79	248	0	0	0	1	0	0	0
2007	G	LAUG	AUG	POOLED	22	252	41	0	1	0	0	0	0	5
2007	G	LJUL	JUL	POOLED	37	51	44	0	0	0	3	0	0	0
2007	G	LJUN	JUN	POOLED	40	81	232	0	0	0	0	0	0	0
2007	K	EAUG	AUG	POOLED	27	46	67	0	0	0	331	0	0	1
2007	K	EJUL	JUL	POOLED	23	44	236	0	1	0	351	0	1	0
2007	K	EJUN	JUN	POOLED	154	162	62	0	0	0	12	0	1	1
2007	K	LAUG	AUG	POOLED	37	103	9	0	3	0	160	0	0	0
2007	K	LJUL	JUL	POOLED	92	39	55	0	0	0	220	0	0	0
2007	K	LJUN	JUN	POOLED	215	133	89	0	0	0	196	0	4	0
2007	M	EAUG	AUG	POOLED	23	424	6	0	0	0	13	0	1	0
2007	M	EJUL	JUL	POOLED	13	338	96	0	0	0	3	0	0	0
2007	M	EJUN	JUN	POOLED	381	239	104	0	0	0	0	0	1	0
2007	M	LAUG	AUG	POOLED	14	164	6	0	1	0	0	0	0	0
2007	M	LJUL	JUL	POOLED	2	35	58	0	0	0	1	0	0	0
2007	M	LJUN	JUN	POOLED	292	390	20	0	0	0	2	0	0	1
2008	G	EAUG	AUG	POOLED	1	125	37	0	0	0	6	0	0	2
2008	G	EJULY	JUL	POOLED	68	312	7	0	1	0	2	0	0	1
2008	G	EJUNE	JUN	POOLED	20	507	363	0	51	0	2	49	0	0
2008	G	LAUG	AUG	POOLED	3	95	1	0	0	0	0	0	0	5
2008	G	LJULY	JUL	POOLED	244	179	27	0	0	0	1	0	0	0
2008	G	LJUNE	JUN	POOLED	128	273	3	0	3	0	2	19	0	0
2008	K	EAUG	AUG	POOLED	23	54	23	0	0	0	157	0	0	0
2008	K	EJULY	JUL	POOLED	87	140	58	0	0	0	292	1	0	1
2008	K	EJUNE	JUN	POOLED	11	40	89	0	2	0	49	10	0	0
2008	K	LAUG	AUG	POOLED	0	62	0	0	1	0	5	0	0	1
2008	K	LJULY	JUL	POOLED	22	27	66	0	0	0	346	0	0	0
2008	K	LJUNE	JUN	POOLED	797	143	78	0	0	0	275	18	0	0
2008	M	EAUG	AUG	POOLED	70	94	21	0	0	0	0	0	0	0
2008	M	EJULY	JUL	POOLED	298	279	76	0	0	0	14	4	0	0
2008	M	EJUNE	JUN	POOLED	512	335	255	0	1	0	10	30	0	0
2008	M	LAUG	AUG	POOLED	7	194	1	0	7	0	1	0	0	3
2008	M	LJULY	JUL	POOLED	54	375	30	0	0	0	12	0	2	0
2008	M	LJUNE	JUN	POOLED	475	258	19	0	0	0	3	4	0	0
2009	G	EAUG	AUG	POOLED	36	435	2	0	0	0	0	0	0	0
2009	G	EJULY	JUL	POOLED	489	331	17	0	1	0	1	0	0	0
2009	G	EJUNE	JUN	POOLED	16	1207	22	0	19	0	15	0	0	0
2009	G	LAUG	AUG	POOLED	70	331	5	0	0	0	0	11	0	0
2009	G	LJULY	JUL	POOLED	278	406	3	0	0	0	1	0	0	0
2009	G	LJUNE	JUN	POOLED	96	238	75	0	151	0	2	0	0	0
2009	K	EAUG	AUG	POOLED	449	32	10	0	0	0	573	0	0	0
2009	K	EJULY	JUL	POOLED	581	384	311	0	1	0	207	0	1	1
2009	K	EJUNE	JUN	POOLED	33	419	86	0	67	0	10	0	0	0
2009	K	LAUG	AUG	POOLED	119	48	3	0	0	0	437	0	0	0
2009	K	LJULY	JUL	POOLED	475	162	139	0	1	0	625	0	2	0
2009	K	LJUNE	JUN	POOLED	113	241	63	0	2	0	83	0	0	1
2009	M	EAUG	AUG	POOLED	1011	375	51	0	0	0	87	0	1	0
2009	M	EJULY	JUL	POOLED	237	710	26	0	1	0	130	0	0	0
2009	M	EJUNE	JUN	POOLED	20	68	209	0	9	0	2	0	0	0
2009	M	LAUG	AUG	POOLED	882	528	3	0	0	0	67	0	0	0
2009	M	LJULY	JUL	POOLED	750	204	26	0	3	0	84	0	0	0
2009	M	LJUNE	JUN	POOLED	31	300	10	0	1	0	2	0	0	0
2010	EC	AUG	AUG	POOLED	3	0	1	0	0	0	49	0	0	0
2010	G	AUG	AUG	POOLED	94	226	52	0	0	0	130	0	0	0
2010	K	AUG	AUG	POOLED	19	117	4	0	0	0	173	12	0	0
2010	M	AUG	AUG	POOLED	12	708	3	0	6	0	60	3	0	0
2011	EC	AUG	AUG	POOLED	1	1	20	0	0	0	23	0	0	0
2011	G	AUG	AUG	POOLED	338	485	67	0	0	0	2	0	0	0
2011	K	AUG	AUG	POOLED	146	355	5	0	1	0	44	0	0	0
2011	M	AUG	AUG	POOLED	309	1194	4	0	0	0	0	0	6	0
2012	G	AUG	AUG	POOLED	5	492	38	0	0	0	0	0	0	0
2012	K	AUG	AUG	POOLED	1	50	20	0	0	0	1	0	0	0
2012	M	AUG	AUG	POOLED	169	308	13	0	0	0	0	0	0	0
2013	EC	AUG	AUG	POOLED	1	37	0	0	0	0	586	0	0	0
2013	G	AUG	AUG	POOLED	17	186	123	0	0	0	1	0	0	0
2013	K	AUG	AUG	POOLED	205	164	40	0	0	0	103	0	1	1
2013	M	AUG	AUG	POOLED	357	172	27	0	0	0	25	0	0	0
2014	EC	AUG	AUG	POOLED	0	16	12	0	0	0	311	0	0	0
2014	G	AUG	AUG	POOLED	30	572	30	0	0	0	39	0	16	91
2014	K	AUG	AUG	POOLED	35	78	15	0	0	0	43	0	10	2
2014	M	AUG	AUG	POOLED	39	53	40	0	0	0	7	0	8	2
2015	EC	AUG	AUG	POOLED	2	1	8	0	1	0	919	0	0	0
2015	G	AUG	AUG	POOLED	58	1127	13	0	0	0	1	0	0	0
2015	K	AUG	AUG	POOLED	52	257	4	0	0	0	615	0	0	3
2015	M	AUG	AUG	POOLED	43	526	11	0	0	0	3	0	0	2
2016	EC	AUG	AUG	POOLED	0	1	3	0	0	0	64	0	1	0
2016	G	AUG	AUG	POOLED	0	135	12	0	0	0	0	0	0	0
2016	K	AUG	AUG	POOLED	0	16	6	0	1	0	29	0	0	0
2016	M	AUG	AUG	POOLED	0	547	23	0	0	0	5	0	0	0
