# Supplementary material for: Incorporation of feeding functional group information informs explanatory patterns of long-term population changes in fish assemblages
Source: PeerJ. 2021 Mar 29;9:e11032. doi: 10.7717/peerj.11032 (PMC8015786; doi:10.7717/peerj.11032)
Supplement: Supplemental Information 3 — Total zooplankton abundance by year. [file peerj-09-11032-s003.csv]

Year	YearN	TotalBiomass
1997	14	35175.19261
1998	15	26589.65578
1999	16	59522.03873
2000	17	42807.4051
2001	18	36644.70014
2002	19	30752.05465
2003	20	30616.93743
2004	21	44860.88189
2005	22	36667.2084
2006	23	39752.11159
2007	24	39146.17785
2008	25	6720.368412
2009	26	11383.41261
2010	27	19372.30456
2011	28	38585.66386
2012	29	18172.43565
2013	30	8230.991292
2014	31	11022.9469
2015	32	15097.69871
